# Supplementary material for: Interactions Increase Forager Availability and Activity in Harvester Ants
Source: PLoS One. 2015 Nov 5;10(11):e0141971. doi: 10.1371/journal.pone.0141971 (PMC4635008; doi:10.1371/journal.pone.0141971)
Supplement: S3 Dataset — We observed and filmed behavior inside the nest during and after forager removals. This dataset shows our counts made from the films of the numbers of returning and outgoing foragers at the nest entrance and the number of ascending and descending ants at all tunnel entrances. (ZIP) [file pone.0141971.s004.zip]

Archive with 20 entries (17 files):
- S3 Dataset/
- S3 Dataset/.DS_Store
- __MACOSX/
- __MACOSX/S3 Dataset/
- __MACOSX/S3 Dataset/._.DS_Store
- S3 Dataset/2013 Correlation Data 229 8-24.pdf
- S3 Dataset/2013 Correlation Data 229 8-25.pdf
- S3 Dataset/2013 Correlation Data 229 8-26.pdf
- S3 Dataset/2013 Correlation Data 242 8-25.pdf
- S3 Dataset/2013 Correlation Data 25 8-24.pdf
- S3 Dataset/2013 Correlation Data 367 8-18.pdf
- S3 Dataset/2013 Correlation Data 367 8-19.pdf
- S3 Dataset/2013 Correlation Data 367 8-20.pdf
- S3 Dataset/2013 Correlation Data 367 8-21.pdf
- S3 Dataset/2013 Correlation Data 868 8-19.pdf
- S3 Dataset/2013 Correlation Data 868 8-20.pdf
- S3 Dataset/2013 Correlation Data 868 8-21.pdf
- S3 Dataset/2013 Correlation Data N5 8-17.pdf
- S3 Dataset/2013 Correlation Data N5 8-18.pdf
- S3 Dataset/2013 Correlation Data N5 8-20.pdf
